# Supplementary material for: A Systematic Review and Meta-Analysis: Lactobacillus acidophilus for Treating Acute Gastroenteritis in Children
Source: Nutrients. 2022 Feb 6;14(3):682. doi: 10.3390/nu14030682 (PMC8839062; doi:10.3390/nu14030682)
Supplement: Supplementary file 1 [file nutrients-14-00682-s001.zip]

Archive with 1 entries (1 files):
- nutrients-1536305-supplementary.pdf
